# Supplementary material for: Biochemical osteomalacia during pregnancy or lactation: an observational study in Sweden
Source: BMC Pregnancy Childbirth. 2026 Feb 24;26:220. doi: 10.1186/s12884-026-08848-1 (PMC12955220; doi:10.1186/s12884-026-08848-1)
Supplement: Supplementary file 2 — Supplementary Material 2. [file 12884_2026_8848_MOESM2_ESM.xlsx]

## Sheet: #LN00065
The SAS System
id	fodland	preg	age	height	dvit1	alp1	pth1	cacorr1	painall	pregpain	vaspain	tired	squat	trend	strengthhand	weightbefore	parity	swedentime	eduyears	hb	sbp	glu	estgw	weekspartus	studypreg	timetot	group	nursemonthom	milkdl	fishweek	cheeseweek
101	2	1	37	165.0	9.0	1.60	9.2	2.27	0	0	0	18	0	0	50	33.0	6	1.00	0.0	114	100	4.2	8	.	1	8	1	25.00	0.00	1.5	0.0
102	2	1	24	162.0	12.9	1.80	9.5	2.26	0	0	0	100	0	0	200	59.0	3	2.50	0.0	121	107	6.9	4	.	1	4	1	24.00	0.00	0.0	4.0
103	2	1	41	158.0	9.0	2.60	24.0	2.34	0	0	0	91	2	1	215	65.0	8	0.67	4.0	125	90	6.1	8	.	1	8	1	12.00	0.00	3.0	0.0
104	2	1	33	163.0	9.0	1.20	6.2	2.29	6	0	87	47	1	0	169	.	5	2.00	7.0	118	105	5.5	8	.	1	8	1	1.50	2.00	1.5	6.5
105	2	0	28	165.0	9.0	2.90	13.0	2.29	2	1	11	14	0	0	231	.	1	4.00	4.0	127	115	4.9	.	.	0	.	2	2.50	2.00	0.0	0.0
106	2	0	28	155.0	22.4	1.50	9.1	2.31	3	1	82	87	1	1	261	52.0	2	4.00	12.0	134	110	5.3	.	.	0	.	2	1.00	4.00	1.5	1.5
107	2	1	18	162.0	9.0	1.30	13.0	2.27	0	0	0	49	1	2	99	59.0	0	2.00	2.0	110	105	6.6	13	.	1	13	1	0.00	4.00	3.0	1.5
108	2	1	27	164.0	9.0	0.91	7.7	2.35	0	0	0	39	1	0	259	.	0	2.00	0.0	122	103	7.3	17	.	1	17	1	0.00	2.00	0.0	6.5
1010	2	1	22	166.0	9.0	1.90	7.8	2.26	0	0	0	0	2	0	281	68.0	2	0.67	2.0	125	95	6.9	8	.	1	8	1	12.00	0.00	0.0	0.0
1011	2	0	35	152.0	9.0	0.73	6.8	2.27	14	2	63	0	1	1	143	.	1	4.00	2.0	134	100	8.3	.	.	0	.	2	24.00	0.00	1.5	4.0
1012	2	0	22	160.5	11.8	1.40	12.0	2.18	9	0	85	51	1	0	194	.	3	5.00	3.0	125	100	5.2	.	32	0	32	2	7.00	4.00	3.0	1.5
1013	2	0	28	162.0	24.9	2.10	15.0	2.14	0	0	0	100	2	1	240	68.0	1	3.00	3.0	128	.	6.6	.	45	0	45	2	10.00	2.00	0.0	0.0
1015	2	1	17	163.0	9.0	3.20	24.0	2.39	4	1	12	0	1	1	63	47.0	2	1.00	5.0	118	105	5.0	.	4	0	4	2	0.30	0.00	0.0	0.0
1016	1	1	36	170.0	39.7	2.50	1.2	2.44	1	1	22	49	0	0	305	55.0	0	.	.	133	120	7.3	4	.	1	4	1	0.00	3.00	1.5	6.5
1017	1	1	32	168.0	23.9	1.90	2.9	2.31	3	0	0	75	0	0	360	61.0	0	.	9.0	135	120	4.8	4	.	1	4	1	0.00	4.00	1.5	6.5
1019	1	1	24	172.0	45.0	0.65	3.1	2.28	0	0	0	85	0	0	278	71.0	0	.	.	142	110	4.3	26	.	1	26	1	0.00	2.50	1.5	6.5
1020	2	1	39	160.0	46.0	1.10	2.9	2.26	0	0	0	7	1	0	290	90.0	6	3.00	2.0	140	100	4.3	17	.	1	17	1	24.00	2.00	1.5	4.0
1022	2	1	27	159.0	9.0	1.00	6.2	2.41	0	0	0	52	1	0	176	.	1	3.00	.	119	85	7.3	15	.	1	15	1	12.00	0.00	0.0	0.0
1024	2	1	36	155.0	57.0	1.30	11.0	2.29	4	0	92	93	0	0	292	61.0	6	14.00	.	131	100	5.2	8	.	1	8	1	12.00	2.00	1.5	6.5
1025	2	1	33	154.0	10.2	1.50	11.0	2.33	0	0	0	12	0	0	284	.	5	2.00	5.0	124	100	5.3	8	.	1	8	1	21.00	2.00	1.5	6.5
1026	2	0	34	170.0	18.9	1.60	11.0	2.32	10	0	100	7	1	0	268	70.0	7	4.00	.	137	105	3.7	.	20	0	20	2	5.00	0.00	0.0	0.0
1027	2	0	37	169.3	11.9	1.30	9.6	2.26	16	2	100	0	1	0	255	.	5	4.00	0.0	137	.	5.3	.	29	0	29	2	6.00	2.00	1.5	6.5
1028	2	0	27	157.0	9.0	2.00	17.0	2.24	3	0	100	94	1	0	159	62.0	4	3.00	0.0	112	110	6.6	.	13	0	13	2	3.00	6.00	1.5	4.0
1029	2	1	21	162.0	9.0	2.40	10.0	2.30	0	0	0	8	1	0	251	.	0	2.50	0.0	109	120	6.3	8	.	1	8	1	0.00	4.00	0.0	0.0
1030	2	0	21	163.0	12.6	1.80	11.0	2.23	0	0	0	92	1	0	172	.	1	1.00	10.0	118	102	5.8	.	14	0	14	2	4.00	2.00	0.0	1.5
1031	1	1	28	162.0	48.2	0.77	2.2	2.29	0	0	5	36	0	0	292	65.0	0	.	16.0	148	100	5.2	21	.	1	21	1	0.00	4.00	3.0	4.0
1032	1	1	34	169.0	45.4	0.61	2.6	2.25	0	0	0	24	0	0	325	.	3	.	15.0	123	101	5.2	21	.	1	21	1	.	2.00	1.5	4.0
1034	2	1	30	163.0	11.4	1.70	8.8	2.34	4	0	98	0	2	0	166	.	2	2.50	2.0	118	90	5.4	21	.	1	21	1	.	2.00	1.5	0.0
1035	2	1	30	160.0	9.0	1.60	23.0	2.28	0	0	0	43	2	1	208	.	4	3.00	.	124	90	9.9	17	.	1	17	1	.	2.00	1.5	0.0
1036	1	0	29	171.0	60.0	0.99	5.4	2.21	2	1	10	27	0	0	326	63.0	1	.	.	137	118	4.9	.	7	0	7	2	0.00	4.00	1.5	4.0
1037	1	1	27	171.0	52.0	1.50	4.3	2.27	5	1	45	12	0	0	210	60.0	2	.	.	123	118	4.1	8	.	1	8	1	.	6.00	1.5	6.5
1038	2	1	24	164.0	11.0	1.10	4.5	2.19	6	1	87	92	1	0	208	.	2	7.00	2.0	89	85	6.0	12	.	1	12	1	.	0.00	0.0	1.5
1039	1	1	32	164.0	50.0	0.79	5.4	2.16	1	1	16	84	0	0	272	58.0	1	.	12.0	143	120	5.5	21	.	1	21	1	6.00	4.00	1.5	6.5
1040	1	1	22	158.0	43.7	1.00	3.3	2.34	0	0	0	24	0	0	267	52.0	0	.	13.0	130	110	4.8	18	.	1	18	1	0.00	2.00	0.0	0.0
1041	2	0	31	154.0	14.9	2.20	9.9	2.25	0	0	0	42	0	0	258	.	4	4.70	9.0	135	105	4.6	.	8	0	8	2	2.00	0.00	1.5	6.5
1042	1	0	32	152.0	51.0	1.20	9.7	2.31	1	0	11	28	0	0	264	54.0	3	.	.	128	105	5.4	.	8	0	8	2	1.50	5.00	1.5	1.5
1043	1	1	21	166.0	29.8	1.60	5.0	2.31	1	1	0	59	0	0	247	71.0	0	.	15.0	114	125	5.2	4	.	1	4	1	.	2.00	1.5	4.0
1044	2	1	24	164.0	21.0	4.40	7.2	2.31	2	1	98	18	0	0	223	50.0	0	2.50	2.0	123	115	6.5	1	.	1	1	1	.	10.00	0.0	0.0
1045	1	0	28	168.0	87.0	3.00	12.0	2.25	3	0	24	49	0	0	315	75.0	1	.	.	126	115	5.6	.	10	0	10	2	1.50	5.00	1.5	4.0
1046	1	1	22	166.5	82.0	1.60	6.1	2.24	4	2	22	84	0	0	301	54.0	0	.	.	99	120	5.9	8	.	1	8	1	.	4.00	1.5	4.0
1047	1	0	31	170.0	77.0	1.50	0.7	2.70	1	0	6	67	0	0	386	.	1	.	.	137	121	4.3	.	8	0	8	2	24.00	7.00	1.5	4.0
1048	2	0	23	169.0	26.4	2.90	10.0	2.33	0	0	2	0	2	0	82	88.0	1	3.50	12.0	134	105	4.9	.	26	0	26	2	5.00	2.00	3.0	6.5
1049	1	0	35	176.0	47.2	1.40	6.8	2.21	0	0	8	40	0	0	161	72.0	3	.	15.0	127	.	4.3	.	10	0	10	2	2.50	3.00	1.5	6.5
1050	2	0	36	155.0	19.6	2.40	14.0	2.30	0	0	2	0	0	0	132	.	5	4.00	0.0	96	110	5.6	.	8	0	8	2	2.00	2.00	1.5	0.0
1051	1	1	32	164.0	57.0	0.81	1.4	2.30	0	0	7	50	0	0	355	55.0	1	.	.	119	115	5.6	18	.	1	18	1	.	4.00	1.5	6.5
1052	1	0	40	171.0	94.0	0.63	5.3	2.20	2	0	1	72	0	0	310	67.0	1	.	.	127	105	5.2	.	.	1	.	1	.	3.50	1.5	4.0
1053	2	0	32	165.0	21.8	2.00	15.0	2.26	0	0	11	100	2	1	192	.	4	3.00	5.0	112	111	5.7	.	13	0	13	2	1.00	0.00	0.0	6.5
1054	2	1	28	168.0	9.0	1.30	6.1	2.31	0	0	0	0	2	0	178	.	0	2.30	.	112	108	4.2	14	.	1	14	1	.	2.00	0.0	1.5
1056	1	1	35	175.0	47.3	0.79	4.8	2.20	10	1	42	78	0	0	464	75.0	0	.	9.0	123	110	4.4	18	.	1	18	1	.	5.00	1.5	6.5
1058	2	0	22	.	13.0	2.00	11.0	2.33	5	0	.	95	.	0	203	.	2	2.50	9.0	122	117	7.9	.	2	0	2	2	0.50	1.50	3.0	1.5
1059	1	1	31	163.0	23.4	1.20	4.5	2.33	0	0	2	28	0	0	247	87.0	0	.	12.0	125	107	5.5	21	.	1	21	1	.	0.50	1.5	4.0
1060	1	1	29	172.0	41.1	0.97	2.8	2.21	5	2	69	90	0	0	289	60.0	1	.	16.0	122	105	6.5	14	.	1	14	1	.	2.00	1.5	6.5
1061	2	0	22	163.0	17.7	3.10	12.0	2.40	0	0	0	68	2	0	234	.	1	1.50	4.0	119	105	5.2	.	3	0	3	2	0.75	4.00	0.0	0.0
1062	1	1	35	172.0	52.0	0.80	3.6	2.28	3	0	47	65	0	0	303	65.0	1	.	.	129	130	4.2	14	.	1	14	1	.	2.00	1.5	4.0
1063	1	1	34	164.0	19.9	0.55	1.4	2.33	0	0	2	43	0	0	267	55.0	2	.	15.0	132	104	9.0	16	.	1	16	1	.	2.50	1.5	4.0
1064	1	0	26	165.0	41.3	2.90	8.6	2.40	0	0	1	60	0	0	310	.	2	.	13.0	143	117	5.9	.	1	0	1	2	0.25	4.00	0.0	4.0
1065	1	1	37	162.0	35.9	2.20	5.8	2.36	0	0	0	33	0	0	354	62.0	1	.	.	122	100	6.7	0	.	1	0	1	.	3.00	1.5	6.5
1066	1	0	33	174.0	41.6	0.90	5.8	2.22	0	0	0	42	0	0	416	63.0	2	.	16.0	131	120	5.0	.	17	0	17	2	4.00	5.00	1.5	6.5
1067	1	1	27	172.0	53.0	1.10	1.8	2.32	0	0	0	52	0	0	370	78.0	1	.	.	120	119	6.6	15	.	1	15	1	.	2.50	1.5	4.0
1068	2	0	33	155.5	17.9	1.70	14.0	2.32	10	0	49	50	1	1	188	55.0	9	3.50	4.0	93	105	5.9	.	75	0	75	2	5.00	1.00	3.0	4.0
1069	1	0	27	165.0	55.0	0.85	1.6	2.35	0	0	0	4	0	0	372	56.0	1	.	.	121	98	4.6	.	8	0	8	2	24.00	4.00	1.5	4.0
1070	1	0	37	167.0	67.0	1.80	1.2	2.38	0	0	0	48	0	0	331	65.0	3	.	.	143	105	4.2	.	6	0	6	2	1.50	2.00	1.5	4.0
1071	1	0	37	162.0	60.0	1.20	5.2	2.21	0	0	0	14	0	0	295	68.0	3	.	.	119	100	5.4	.	6	0	6	2	3.50	2.50	1.5	6.5
1073	1	0	37	.	36.6	1.70	15.0	2.21	1	1	53	72	0	0	374	.	2	.	12.0	132	.	7.5	.	7	0	7	2	4.00	4.00	1.5	4.0
1074	1	0	28	168.0	59.0	1.80	.	2.30	4	0	21	18	0	0	444	83.0	1	.	.	125	110	7.7	.	6	0	6	2	1.00	1.00	0.0	4.0
1075	1	1	24	163.0	43.4	0.75	4.0	2.29	3	2	26	70	0	0	252	66.0	1	.	.	112	110	5.6	19	.	1	19	1	.	1.00	0.0	4.0
1076	1	1	34	.	67.0	0.70	2.1	2.26	0	0	5	63	0	0	330	.	1	.	.	131	.	6.7	12	.	1	12	1	12.00	9.00	1.5	6.5
1077	1	0	34	178.0	131.0	0.77	4.4	2.29	0	0	3	48	0	0	449	79.0	1	.	.	121	105	4.5	.	.	1	.	1	.	2.00	1.5	4.0
1078	2	0	36	164.0	10.4	1.30	17.0	2.29	1	1	60	85	0	0	266	59.0	4	13.00	4.0	136	105	3.8	.	13	0	13	2	12.00	2.00	1.5	6.5
1079	1	1	28	165.0	48.1	1.10	3.3	2.28	2	0	1	58	0	0	330	55.0	2	.	9.0	130	125	4.9	5	.	1	5	1	.	4.00	1.5	4.0
1080	1	1	33	165.0	62.0	2.50	7.9	2.28	2	0	63	85	0	0	315	54.0	1	.	.	116	117	4.4	4	.	1	4	1	.	2.50	0.0	1.5
1081	2	0	25	165.0	9.0	9.60	79.0	1.55	6	0	1	80	1	0	177	.	1	4.00	0.0	128	90	5.2	.	21	0	21	2	5.00	0.00	0.0	0.0
1082	2	0	34	158.0	18.0	2.20	5.7	2.38	2	0	29	0	2	0	185	58.0	6	2.50	0.0	119	116	4.8	.	2	0	2	2	0.50	2.00	0.0	6.5
1083	1	1	33	164.0	30.7	1.10	2.6	2.28	2	2	8	23	0	0	426	58.0	1	.	14.5	133	110	4.3	11	.	1	11	1	.	4.00	1.5	4.0
1084	2	0	44	168.0	10.9	1.70	27.0	2.25	14	1	100	100	1	0	226	84.0	8	7.00	2.0	130	102	4.6	.	30	0	30	2	7.00	0.00	0.0	0.0
1085	2	0	26	.	36.9	1.20	6.2	2.26	8	0	0	100	2	1	176	.	4	.	.	112	.	5.6	.	34	0	34	2	4.00	0.00	1.0	1.0
1087	2	0	25	165.0	17.8	1.90	15.0	2.18	1	0	5	46	1	1	226	.	3	5.00	5.0	145	122	4.3	.	26	0	26	2	6.00	2.00	0.0	6.5
1088	2	0	27	174.0	22.8	1.10	11.0	2.27	1	0	6	40	2	0	231	.	6	3.00	.	131	134	4.5	.	52	0	52	2	12.00	0.00	1.5	6.5
1089	2	0	22	164.0	24.5	1.70	15.0	2.29	0	0	0	23	1	0	222	.	3	2.00	0.0	126	99	4.0	.	32	0	32	2	6.00	2.00	3.0	4.0
1090	2	0	25	.	26.6	1.40	8.2	2.32	1	1	28	5	1	0	270	.	1	4.00	8.0	110	.	4.4	.	4	0	4	2	5.50	2.00	1.5	0.0
1091	2	0	23	158.0	18.0	1.10	6.3	2.27	0	0	0	0	1	0	216	45.0	3	4.00	0.0	109	104	4.4	.	17	0	17	2	4.00	0.00	0.0	6.5
1092	1	0	39	164.5	43.0	1.40	3.8	2.36	0	0	0	50	0	0	400	68.0	3	.	16.0	124	101	5.1	.	4	0	4	2	1.00	4.00	1.5	4.0
1093	1	1	29	172.0	68.0	0.61	2.2	2.25	0	0	0	68	0	0	401	58.0	0	.	.	133	114	6.6	24	.	1	24	1	.	5.00	1.5	6.5
1094	1	1	26	169.0	59.0	1.50	4.5	2.30	0	0	0	34	0	0	403	70.0	1	.	.	128	105	5.8	13	.	1	13	1	.	2.00	1.5	4.0
1095	2	0	23	153.0	10.4	1.60	6.4	2.22	1	0	1	7	0	0	125	.	2	3.00	8.0	132	104	4.4	.	60	0	60	2	14.00	2.50	0.0	4.0
1097	1	1	25	176.0	49.6	2.20	8.3	2.20	3	2	48	80	0	0	354	65.0	1	.	15.5	135	105	4.5	3	.	1	3	1	.	6.00	1.5	6.5
1098	1	1	38	163.0	50.0	3.00	5.1	2.34	4	1	25	70	0	0	330	64.0	1	.	17.0	138	100	5.3	0	.	1	0	1	.	1.00	1.5	6.5
1099	1	1	38	163.0	18.8	3.10	4.0	2.43	1	1	55	62	0	0	220	.	2	.	.	114	.	6.5	0	.	1	0	1	.	1.50	1.5	4.0
10100	1	1	24	175.0	35.8	2.00	4.1	2.37	2	2	8	68	0	0	388	110.0	0	.	.	125	148	6.0	0	.	1	0	1	.	7.50	1.5	6.5
10101	1	0	31	171.0	39.3	2.50	3.2	2.35	0	0	2	50	0	0	291	113.0	3	.	12.0	124	125	6.4	.	2	0	2	2	0.50	5.00	0.0	1.5
10102	1	1	32	172.0	50.0	2.30	6.7	2.33	2	2	8	51	0	0	321	75.0	1	.	.	127	120	4.7	4	.	1	4	1	.	4.00	1.5	4.0
10103	1	1	29	159.5	43.2	1.20	2.7	2.24	0	0	0	68	0	0	256	55.0	2	.	.	129	108	6.6	17	.	1	17	1	.	4.00	1.5	6.5
10104	1	0	25	152.0	20.9	2.60	8.1	2.34	12	0	62	60	0	0	150	52.0	2	.	.	113	108	5.5	.	2	0	2	2	0.50	0.00	1.5	0.0
10105	1	0	40	165.0	54.0	1.50	8.6	2.21	0	0	0	33	0	0	370	60.0	3	.	.	125	118	4.7	.	8	0	8	2	2.00	4.50	1.5	6.5
10106	1	0	30	165.0	48.4	3.20	6.5	2.36	4	1	51	63	0	0	247	67.0	3	.	17.0	126	120	4.5	.	1	0	1	2	0.25	4.00	1.5	1.5
10107	2	0	23	153.0	9.0	5.60	23.0	2.24	0	0	0	0	0	0	157	.	1	5.00	.	132	98	5.7	.	19	0	19	2	4.50	2.00	0.0	0.0
10108	1	0	34	158.0	31.5	1.50	3.8	2.30	4	0	9	0	0	0	316	66.0	1	.	17.0	126	122	4.6	.	13	0	13	2	3.00	0.00	1.5	1.5
10109	1	0	34	177.0	68.0	1.50	7.9	2.27	0	0	0	68	0	0	340	77.0	2	.	.	115	100	4.0	.	6	0	6	2	1.50	5.00	1.5	1.5
10110	1	1	28	158.0	46.5	1.50	4.0	2.32	1	0	22	28	0	1	156	77.0	1	.	.	119	103	5.3	10	.	1	10	1	.	3.00	0.0	4.0
10112	2	0	36	165.0	14.7	2.10	13.0	2.34	4	0	32	0	2	0	107	.	8	2.00	.	122	126	4.3	.	43	0	43	2	10.00	6.00	0.0	1.5
10113	2	0	35	162.0	18.4	1.20	10.0	2.31	2	0	23	100	1	0	195	.	8	2.00	0.0	120	82	5.7	.	69	0	69	2	16.00	2.00	0.0	4.0
10114	1	1	20	167.0	23.1	1.10	5.5	2.41	2	0	1	81	0	0	311	91.0	0	.	11.0	114	110	6.3	17	.	1	17	1	.	4.00	0.0	0.0
10116	1	0	33	172.0	48.7	1.10	2.7	2.30	4	0	2	20	0	0	335	68.0	1	.	16.0	128	110	5.2	.	6	0	6	2	1.50	2.00	1.5	6.5
10117	1	1	27	167.0	57.0	1.50	3.5	2.28	3	1	12	20	0	0	324	96.0	1	.	.	134	115	5.4	11	.	1	11	1	6.00	5.00	1.5	4.0
10120	1	1	31	165.0	50.0	1.00	6.4	2.25	2	1	11	35	0	0	249	61.0	1	.	.	124	110	4.1	10	.	1	10	1	.	6.00	1.5	4.0
10122	1	1	29	173.0	29.9	1.20	3.6	2.34	1	0	49	70	0	0	340	90.0	0	.	12.0	127	115	4.6	7	.	1	7	1	.	0.00	0.0	1.5
10124	1	0	29	168.0	37.5	1.80	6.7	2.27	1	1	12	56	0	0	348	56.0	3	.	17.0	127	120	4.4	.	13	0	13	2	3.00	2.00	1.5	6.5
10125	1	1	24	183.0	47.8	0.59	3.7	2.21	0	0	0	50	0	0	326	70.0	1	.	12.0	125	105	5.1	21	.	1	21	1	3.00	3.00	1.5	4.0
10126	1	1	28	173.0	66.0	0.71	3.6	2.37	3	0	29	68	0	0	328	82.0	0	.	.	127	111	5.4	21	.	1	21	1	.	6.00	1.5	4.0
10127	1	1	32	173.0	70.0	1.80	2.6	2.39	1	1	20	68	0	0	359	52.0	0	.	.	119	115	5.1	4	.	1	4	1	.	2.00	0.0	6.5
10128	2	0	22	158.0	22.5	1.50	7.5	2.26	1	1	11	15	2	0	186	62.0	2	1.50	3.0	130	102	5.0	.	8	0	8	2	2.00	0.00	0.0	0.0
10129	2	0	20	160.0	9.0	1.30	8.9	2.27	8	0	0	78	1	0	141	55.0	1	8.00	3.0	111	109	5.6	.	8	0	8	2	2.00	0.00	0.0	0.0
10130	1	1	24	170.0	66.0	1.50	3.3	2.41	2	2	63	50	0	0	312	90.0	1	.	.	159	127	4.4	12	.	1	12	1	.	5.00	1.5	6.5
10131	1	1	28	163.0	32.7	2.10	5.4	2.28	2	0	11	45	0	0	313	76.0	1	.	.	119	121	4.4	3	.	1	3	1	.	5.00	0.0	6.5
10132	1	0	30	166.0	35.2	1.60	4.9	2.37	3	0	14	55	0	0	311	58.0	2	.	12.0	118	95	5.0	.	6	0	6	2	1.50	8.00	0.0	0.0
10133	1	1	42	168.0	22.3	2.30	4.5	2.45	2	1	11	32	0	0	295	79.0	1	.	14.0	131	139	5.1	3	.	1	3	1	.	1.25	1.5	1.5
10134	2	1	21	157.0	9.0	2.00	6.2	2.37	4	0	98	100	1	0	158	.	0	2.50	0.0	124	105	4.1	2	.	1	2	1	.	0.00	0.0	0.0
10135	1	1	32	171.5	39.1	0.86	7.3	2.34	5	1	0	65	0	0	401	85.0	2	.	15.0	110	120	5.4	9	.	1	9	1	.	4.00	0.0	6.5
10137	1	0	31	169.0	50.0	1.60	2.9	2.28	1	0	35	17	0	0	418	72.0	2	.	.	113	102	5.4	.	5	0	5	2	15.00	5.00	1.5	6.5
10139	1	1	25	155.0	53.0	1.10	1.9	2.31	6	0	8	58	0	0	254	54.0	1	.	.	120	120	5.0	19	.	1	19	1	.	1.00	1.5	6.5
10140	1	1	41	165.0	50.0	2.30	3.7	2.35	7	2	0	100	0	0	303	57.5	0	.	.	121	102	7.0	5	.	1	5	1	.	4.50	1.5	4.0
10141	2	1	34	151.0	17.9	1.00	4.2	2.38	19	2	28	100	0	0	248	.	10	5.00	1.0	121	110	4.8	26	.	1	26	1	.	2.00	0.0	1.5
10143	1	0	25	165.0	59.0	1.00	5.1	2.28	0	0	0	88	.	0	198	.	0	.	.	126	100	5.0	.	.	1	.	1	0.00	9.00	1.5	4.0
